# Supplementary material for: Short-Term Celecoxib Promotes Bone Formation without Compromising Cefazolin Efficacy in an Early Orthopaedic Device-Related Infection: Evidence from a Rat Model
Source: Antibiotics (Basel). 2024 Jul 30;13(8):715. doi: 10.3390/antibiotics13080715 (PMC11350844; doi:10.3390/antibiotics13080715)
Supplement: Supplementary file 1 [file antibiotics-13-00715-s001.zip]

Archive with 1 entries (1 files):
- antibiotics-3109470-supplementary.pdf
